# Supplementary material for: Sorghum and Hemp Responses to Plant Growth-Promoting Microorganism Inoculation in Metal-Contaminated Dredged Sediment: A System-Level Assessment Under Environmentally Relevant Outdoor Pot Conditions
Source: J Xenobiot. 2026 Jun 2;16(3):102. doi: 10.3390/jox16030102 (PMC13302178; doi:10.3390/jox16030102)
Supplement: Supplementary file 1 [file jox-16-00102-s001.zip]

Archive with 1 entries (1 files):
- jox-4293427-supplementary.pdf
